# Supplementary material for: Transcriptomic Analysis of Neocaridina denticulata sinensis Gills Following FPPS Knockdown Reveals Its Regulatory Role in Immune Response
Source: Int J Mol Sci. 2024 Dec 25;26(1):65. doi: 10.3390/ijms26010065 (PMC11720513; doi:10.3390/ijms26010065)
Supplement: Supplementary file 1 [file ijms-26-00065-s001.zip]

Archive with 1 entries (1 files):
- ijms-3328490-supplementary.pdf
